# Supplementary material for: Comparative anatomy and genetic bases of fruit development in selected Rubiaceae (Gentianales)
Source: Am J Bot. 2021 Oct 26;108(10):1838–60. doi: 10.1002/ajb2.1785 (PMC9298371; doi:10.1002/ajb2.1785)
Supplement: Supplementary file 2 — Appendix S2. List of gene names, corresponding contigs, and databases sampled for all sequences identified in this study and those used in all phylogenetic analyses. [file AJB2-108-1838-s015.xlsx]

## Sheet: FUL AP1 
	Salazar-Duque et al.—American Journal of Botany 2021—Appendix S2. List of gene names, corresponding contigs, and databases sampled for all sequences identified in this study and those used in all phylogenetic analyses.
	Species	Original code	Assigned name in the tree	Database
	Coffea_arabica	TRINITY_DN19151_c0_g1_i3	CoarAP1	Evo Devo Transcriptomes
	Coffea_arabica	TRINITY_DN25912_c0_g1_i8	CoarFUL2	Evo Devo Transcriptomes
	Coffea_arabica	TRINITY_DN16922_c0_g1_i1	CoarFUL1	Evo Devo Transcriptomes
	Coffea_arabica	TRINITY_DN25912_c0_g1_i10	CoarFUL3	Evo Devo Transcriptomes
	Coffea_canephora	chr11:28934648..28938982	CocaAP1	Coffee Genome Hub
	Coffea_canephora	chr0:19485414..19487598	CocaFUL1	Coffee Genome Hub
	Coffea_canephora	chr7:3141421..3143592	CocaFUL2	Coffee Genome Hub
	Borojoa_patinoi	TRINITY_DN25925_c0_g1_i2	BopaAP1	Evo Devo Transcriptomes
	Borojoa_patinoi	TRINITY_DN32757_c0_g1_i4	BopaFUL1	Evo Devo Transcriptomes
	Borojoa_patinoi	TRINITY_DN33099_c0_g2_i1	BopaFUL3	Evo Devo Transcriptomes
	Borojoa_patinoi	TRINITY_DN33099_c0_g2_i2	BopaFUL2	Evo Devo Transcriptomes
	Condaminea_corymbosa	TRINITY_DN21033_c0_g1_i1	CocoAP1	Evo Devo Transcriptomes
	Condaminea_corymbosa	TRINITY_DN21033_c0_g2_i1	CocoAP11	Evo Devo Transcriptomes
	Condaminea_corymbosa	TRINITY_DN21033_c2_g1_i3	CocoFUL1	Evo Devo Transcriptomes
	Condaminea_corymbosa	TRINITY_DN21033_c2_g1_i1	CocoFUL2	Evo Devo Transcriptomes
	Condaminea_corymbosa	TRINITY_DN21033_c2_g1_i4	CocoFUL3	Evo Devo Transcriptomes
	Condaminea_corymbosa	TRINITY_DN21033_c2_g1_i2	CocoFUL4	Evo Devo Transcriptomes
	Morinda_citrifolia	TRINITY_DN16358_c0_g1_i2	MociAP11	Evo Devo Transcriptomes
	Morinda_citrifolia	TRINITY_DN16358_c0_g1_i1	MociAP12	Evo Devo Transcriptomes
	Morinda_citrifolia	TRINITY_DN16358_c1_g2_i5	MociFUL1	Evo Devo Transcriptomes
	Morinda_citrifolia	TRINITY_DN16358_c1_g2_i9	MociFUL2	Evo Devo Transcriptomes
	Morinda_citrifolia	TRINITY_DN16358_c1_g2_i6	MociFUL3	Evo Devo Transcriptomes
	Morinda_citrifolia	TRINITY_DN21671_c2_g2_i3	MociFUL4	Evo Devo Transcriptomes
	Palicourea_angustifolia	TRINITY_DN31105_c1_g2_i10	PaanAP14	Evo Devo Transcriptomes
	Palicourea_angustifolia	TRINITY_DN31105_c1_g2_i11	PaanAP11	Evo Devo Transcriptomes
	Palicourea_angustifolia	TRINITY_DN31105_c1_g2_i3	PaanAP12	Evo Devo Transcriptomes
	Palicourea_angustifolia	TRINITY_DN31105_c1_g2_i6	PaanAP13	Evo Devo Transcriptomes
	Palicourea_angustifolia	TRINITY_DN28822_c1_g1_i1	PaanFUL1	Evo Devo Transcriptomes
	Palicourea_angustifolia	TRINITY_DN28822_c1_g1_i4	PaanFUL2	Evo Devo Transcriptomes
	Palicourea_angustifolia	TRINITY_DN28822_c1_g1_i2	PaanFUL3	Evo Devo Transcriptomes
	Galium_hypocarpium	TRINITY_DN42762_c1_g1_i3	GahyAP11	Evo Devo Transcriptomes
	Galium_hypocarpium	TRINITY_DN42762_c1_g1_i4	GahyAP12	Evo Devo Transcriptomes
	Galium_hypocarpium	TRINITY_DN40810_c0_g1_i1	GahyFUL1	Evo Devo Transcriptomes
	Galium_hypocarpium	TRINITY_DN40810_c0_g1_i2	GahyFUL4	Evo Devo Transcriptomes
	Galium_hypocarpium	TRINITY_DN40810_c0_g1_i5	GahyFUL3	Evo Devo Transcriptomes
	Galium_hypocarpium	TRINITY_DN40810_c0_g1_i4	GahyFUL2	Evo Devo Transcriptomes
	Galium_hypocarpium	TRINITY_DN40810_c0_g1_i3	GahyFUL5	Evo Devo Transcriptomes
	Cephalanthus_occidentalis	TRINITY_DN26938_c3_g5_i1	CeocAP12	Evo Devo Transcriptomes
	Cephalanthus_occidentalis	TRINITY_DN26938_c3_g4_i1	CeocAP11	Evo Devo Transcriptomes
	Cephalanthus_occidentalis	TRINITY_DN26938_c3_g1_i2	CeocFUL1	Evo Devo Transcriptomes
	Cephalanthus_occidentalis	TRINITY_DN27684_c0_g1_i2	CeocFUL2	Evo Devo Transcriptomes
	Cinchona_ledgeriana	MAGPIE:cle_CLESL1VD_Trinity--comp187950_c0_seq1	CileFUL1	PhytoMetaSyn
	Cinchona_ledgeriana	MAGPIE:cle_CLESL1VD_Trinity--comp179226_c0_seq	CileFUL2	PhytoMetaSyn
	Amborella_trichopoda	URDJ-2009015	AmtrFL1	NCBI
	Aquilegia_coerulea	KF500133	AqcoFL1a	NCBI
	Aquilegia_coerulea	KF500134	AqcoFL1b	NCBI
	Arabidopsis_thaliana	At1g69120	AthAP1	TAIR
	Arabidopsis_thaliana	At1g26310	AthCAL	TAIR
	Arabidopsis_thaliana	At5g60910	AthFUL	TAIR
	Arabidopsis_thaliana	At3g30260	AthAGL79	TAIR
	Aristolochia_fimbriata	KF500113	ArfiFL1	NCBI
	Ascarina_rubricaulis	WZFE-2005264	AsruFL1	NCBI
	Brunfelsia_australis	MH931105	BrauFUL1	NCBI
	Brunfelsia_australis	MH931106	BrauFUL2	NCBI
	Brunfelsia_australis	MH931107	BrauMBP10	NCBI
	Brunfelsia_australis	MH931108	BrauMBP20	NCBI
	Capsella_rubella	Carubv10022005m	CaruAP1	NCBI
	Capsella_rubella	Carubv10011954m	CaruCAL	NCBI
	Capsella_rubella	Carubv10027017m	CaruFUL	NCBI
	Capsella_rubella	Carubv10018408m	CaruAGL79	NCBI
	Cucumis_sativus	Cucsa327980.1	CusaFUL	NCBI
	Cucumis_sativus	Cucsa113430.1	CusaAP1	NCBI
	Fragaria_vesca	mrna26119.1v1.0	FrveFUL	NCBI
	Fragaria_vesca	mrna04228.1v1.0	FrveAP1	NCBI
	Illicium_floridanum	VZCI-2102640	IllfloFL1	NCBI
	Medicago_truncatula	Medtr8g077590.1	MetrAP1	NCBI
	Medicago_truncatula	Medtr5g049070.1	MetrAP12	NCBI
	Medicago_truncatula	Medtr7g014850.1	MetrAGL79	NCBI
	Mimulus_guttatus	Mgv1a012370m	MiguAP1	NCBI
	Mimulus_guttatus	Mgv1a013291m	MiguFUL	NCBI
	Oryza_sativa	LOC-Os03g54160.1	Orsa14	NCBI
	Oryza_sativa	LOC-Os07g01820.1	Orsa15	NCBI
	Oryza_sativa	LOC-Os07g41370.1	Orsa18	NCBI
	Papaver_rhoeas	KF500130	ParhFL1	NCBI
	Papaver_rhoeas	KF500167	ParhFL2	NCBI
	Papaver_somniferum	AY306178	PasoFL2	NCBI
	Papaver_somniferum	AY306177	PasoFL1	NCBI
	Populus_trichocarpa	Potri.017G099800.1	PotrFUL3	NCBI
	Populus_trichocarpa	Potri.004G115400.1	PotrFUL2	NCBI
	Populus_trichocarpa	Potri.012G062300.1	PotrFUL	NCBI
	Sarcandra_glabra	OSHQ-2046405	SaglFL1	NCBI
	Solanum_lycopersicum	AF448521	SlyMC	NCBI
	Solanum_lycopersicum	X60757.1	SlyFUL 1	NCBI
	Solanum_lycopersicum	AK327202	SlyFUL2	NCBI
	Solanum_lycopersicum	XM004233345	SlyMBP10	NCBI
	Solanum_lycopersicum	XM010317904	SlyMBP20	NCBI
	Theobroma_cacao	Thecc1EG014345T1	ThcaFUL1	NCBI
	Theobroma_cacao	Thecc1EG014345T2	ThcaFUL2	NCBI
	Theobroma_cacao	Thecc1EG018981T1	ThcaFUL3	NCBI
	Theobroma_cacao	Thecc1EG011475T3	ThcaAP1	NCBI
	Vitis_vinifera	GSVIVG0101225001	ViviAP1	NCBI
	Vitis_vinifera	GSVIVG01008140001	ViviFUL	NCBI
	Vitis_vinifera	GAVIVG01036549001	ViniFUL2	NCBI
	Zea_mays	GRMZM2G553379.T07	ZemaFL1	NCBI
	Zea_mays	GRMZM2G032339.T02	ZemaFL2	NCBI
	Zea_mays	GRMZM2G148693.T02	ZemaFL3	NCBI
	Zea_mays	GRMZM2G072582.T02	ZemaFL4	NCBI
	Zea_mays	GRMZM2G147716.T01	ZemaFL5	NCBI

## Sheet: AG SHP
	Species	Original code	Assigned name in the tree	Database
	Coffea_arabica	TRINITY_DN13094_c0_g1_i1	CoarAG	Evo Devo Transcriptomes
	Coffea_arabica	TRINITY_DN26465_c0_g4_i1	CoarSHP	Evo Devo Transcriptomes
	Coffea_canephora	chr2:2814214..2816365	CocaAG	Coffee Genome Hub
	Coffea_canephora	chr7:4372217..4374516	CocaSHP	Coffee Genome Hub
	Borojoa_patinoi	TRINITY_DN25404_c0_g1_i1	BopaAG	Evo Devo Transcriptomes
	Borojoa_patinoi	TRINITY_DN33709_c0_g2_i1	BopaSHP	Evo Devo Transcriptomes
	Condaminea_corymbosa	TRINITY_DN18032_c0_g1_i1	CocoSHP1	Evo Devo Transcriptomes
	Condaminea_corymbosa	TRINITY_DN18032_c0_g2_i1	CocoSHP2	Evo Devo Transcriptomes
	Morinda_citrifolia	TRINITY_DN13268_c0_g1_i4	MociAG1	Evo Devo Transcriptomes
	Morinda_citrifolia	TRINITY_DN13268_c0_g1_i1	MociAG2	Evo Devo Transcriptomes
	Morinda_citrifolia	TRINITY_DN21318_c1_g3_i21	MociSHP1	Evo Devo Transcriptomes
	Morinda_citrifolia	TRINITY_DN21318_c1_g3_i20	MociSHP2	Evo Devo Transcriptomes
	Palicourea_angustifolia	TRINITY_DN28057_c0_g1_i2	PaanAG1	Evo Devo Transcriptomes
	Palicourea_angustifolia	TRINITY_DN28057_c0_g1_i4	PaanAG3	Evo Devo Transcriptomes
	Palicourea_angustifolia	TRINITY_DN28057_c0_g1_i5	PaanAG2	Evo Devo Transcriptomes
	Palicourea_angustifolia	TRINITY_DN22856_c0_g1_i12	PaanSHP1	Evo Devo Transcriptomes
	Palicourea_angustifolia	TRINITY_DN22856_c0_g1_i11	PaanSHP2	Evo Devo Transcriptomes
	Palicourea_angustifolia	TRINITY_DN22856_c0_g1_i6	PaanSHP3	Evo Devo Transcriptomes
	Galium_hypocarpium	TRINITY_DN18032_c0_g1_i1	GahyAG1	Evo Devo Transcriptomes
	Galium_hypocarpium	TRINITY_DN18032_c0_g2_i1	GahyAG2	Evo Devo Transcriptomes
	Cephalanthus_occidentalis	TRINITY_DN27252_c1_g1_i3	CeocAG1	Evo Devo Transcriptomes
	Cephalanthus_occidentalis	TRINITY_DN27252_c1_g1_i5	CeocAG2	Evo Devo Transcriptomes
	Cephalantus_occidentalis	TRINITY_DN26689_c0_g1_i3	CeocSHP1	Evo Devo Transcriptomes
	Cephalantus_occidentalis	TRINITY_DN26689_c0_g1_i1	CeocSHP2	Evo Devo Transcriptomes
	Cinchona_ledgeriana	MAGPIE:cle_CLESL1VD_Trinity--comp27602_c0_seq1	CileAG	PhytoMetasyn
	Amborella_trichopoda	NM_001305835	AmtrAG	NCBI
	Aquilegia_coerulea	Aquca-136-00009.1	AqcoAG1	NCBI
	Aquilegia_coerulea	Aquca-022-00039.1	AqcoAG2	NCBI
	Arabidopsis_thaliana	AT4G18960	ATAG	TAIR
	Arabidopsis_thaliana	AT3G58780	ATSHP1	TAIR
	Arabidopsis_thaliana	AT2G42830	ATSHP2	TAIR
	Aristolochia_fimbriata	Aristolochiab3 c15620	AfimAG	NCBI
	Brunfelsia_australis	TRINITY_DN11345_c0_g1_i1	BrauAG	Evo Devo Transcriptomes
	Brunfelsia_australis	TRINITY_DN16015_c0_g1_i1	BrauSHP	Evo Devo Transcriptomes
	Capsella_rubella	Carubv 10005558m	CaruAG	NCBI
	Capsella_rubella	Carubv 10019520m	CaruSHP1	NCBI
	Capsella_rubella	Carubv 10025002m	CaruSHP2	NCBI
	Chloranthus_spicatus	Aristolochiab3 c15620	ClspAG	NCBI
	Cucumis_sativus	AF035438	CusaAG1	NCBI
	Cucumis_sativus	NM_001280727	CusaAG2	NCBI
	Fragaria_vesca	XM_01147271	FrveSHP	NCBI
	Fragaria_vesca	XM_011462069	FrveAG	NCBI
	Illicium_floridanum	AY936229	IlflAG	NCBI
	Medicago_truncatula	Medtr8g087860.1	MetrAG1	NCBI
	Medicago_truncatula	JX308825	MtrSHP	NCBI
	Mimulus_guttatus	Mgu1a012605	MiguAG1	NCBI
	Mimulus_guttatus	Mgv 1a013047m	MiguAG2	NCBI
	Oryza_sativa	L37528	OsMADS3	NCBI
	Oryza_sativa	AB232157	OsMADS58	NCBI
	Oryza_sativa	AF151693	OsMADS13	NCBI
	Oryza_sativa	FJ750944	OsMADS21	NCBI
	Papaver_setigerum	EPRK-2005601	PaseAG1	NCBI
	Papaver_setigerum	EPRK-2005600	PaseAG2	NCBI
	Papaver_somniferum	GU123602	PapsAG1	NCBI
	Papaver_somniferum	GU123603	PapsAG2	NCBI
	Piper_methysticum	MAGPIE:pme_PMERO1JP_Mira--PMEROJP1_c37332	PimeAG1	Phytometasyn
	Piper_methysticum	MAGPIE:pme_PMERO1JP_Mira--PMEROJP1_c29695	PimeAG2	Phytometasyn
	Populus_trichocarpa	Potri. 011G075800.1	PotrAG	NCBI
	Solanum_lycopersicum	AY098735	SlyTAG1	NCBI
	Solanum_lycopersicum	L26295.1	SlyTAGL1	NCBI
	Sorghum_bicolor	Sb03g002525	SbAG1	NCBI
	Sorghum_bicolor	Sb09g006360	SbAG3	NCBI
	Sorghum_bicolor	Sb08g006460	SbAG2	NCBI
	Theobroma_cacao	Thecc 1E6029596T1	ThcaAG1	NCBI
	Theobroma_cacao	Thecc 1EG001841t1	ThcaSHP	NCBI
	Vitis_vinifera	GSVIVG01000802001	ViviAG	NCBI
	Vitis_vinifera	GSVIVT01021303001	ViviSHP	NCBI
	Zea_mays	GRMZM2601669-T03	ZemaAG3	NCBI
	Zea_mays	GRMZM26359952-T01	ZemaAG4	NCBI
	Zea_mays	GRMZM26052890-T01	ZemaAG1	NCBI
	Zea_mays	GRMZM26160687-T03	ZemaAG2	NCBI

## Sheet: ALC SPT
	Species	Original code	Assigned name in the tree	Database
	Coffea_arabica	TRINITY_DN20050_c0_g1_i5	CoarSPT	Evo Devo Transcriptomes
	Coffea_arabica	TRINITY_DN770_c0_g1_i1	CoarALC	Evo Devo Transcriptomes
	Coffea_canephora	Cc10_g04630	CocaALC	Coffee Genome Hub
	Coffea_canephora	Cc07_g06130	CocaSPT	Coffee Genome Hub
	Borojoa_patinoi	TRINITY_DN32717_c0_g1_i1	BopaALC	Evo Devo Transcriptomes
	Condaminea_corymbosa	TRINITY_DN16468_c0_g1_i6	CocoSPT	Evo Devo Transcriptomes
	Condaminea_corymbosa	TRINITY_DN14885_c0_g1_i1	CocoALC	Evo Devo Transcriptomes
	Morinda_citrifolia	TRINITY_DN18510_c0_g1_i5	MociSPT	Evo Devo Transcriptomes
	Morinda_citrifolia	TRINITY_DN21851_c0_g1_i8	MociALC	Evo Devo Transcriptomes
	Palicourea_angustifolia	TRINITY_DN24382_c0_g1_i3	PaanSPT2	Evo Devo Transcriptomes
	Palicourea_angustifolia	TRINITY_DN24382_c0_g1_i5	PaanSPT1	Evo Devo Transcriptomes
	Galium_hypocarpium	TRINITY_DN37363_c0_g1_i1	GahyALC	Evo Devo Transcriptomes
	Cephalanthus_occidentalis	TRINITY_DN27146_c0_g10_i1	CeocALC1	Evo Devo Transcriptomes
	Cephalanthus_occidentalis	TRINITY_DN27146_c0_g8_i1	CeocALC2	Evo Devo Transcriptomes
	Cinchona_ledgeriana	MAGPIE:cle_CLESL1VD_Trinity--comp26016_c1_seq1	CileSPT	PhytoMetasyn
	Cinchona_ledgeriana	MAGPIE:cle_CLESL1VD_Trinity--comp21539_c0_seq1	CileALC	PhytoMetasyn
	Amborella_trichopoda	URDJ-2004099	AmtrSPT	NCBI
	Aquilegia_coerulea	Aquca-007-007-02	AqcoSPT1	NCBI
	Arabidopsis_lyrata	353119	ArlySPT	NCBI
	Arabidopsis_lyrata	496889	ArlyALC	NCBI
	Arabidopsis_thaliana	AT4G36930	AtSPT	TAIR
	Arabidopsis_thaliana	AT5G67110	AtALC	TAIR
	Aristolochia_fimbriata	MN709134	AfimSPT	NCBI
	Ascarina_rubricaulis	WZFE-2194308	AsruSPT	NCBI
	Brassica_rapa	Bra010591	BraSPT2	NCBI
	Brassica_rapa	Bra011740	BraSPT1	NCBI
	Brunfelsia_australis	TRINITY_DN25934_c3_g1_i1	BrauSPT	Evo Devo Transcriptomes
	Brunfelsia_australis	TRINITY_DN25935_c0_g1_i1	BrauALC	Evo Devo Transcriptomes
	Capsella_rubella	Carubv10005083m	CaruSPT	NCBI
	Capsella_rubella	Carubv10028570m	CaruALC	NCBI
	Cucumis_sativus	Cucsa102530	CusaSPT	NCBI
	Cucumis_sativus	Cucsa395990	CusaALC	NCBI
	Fragaria_vesca	XM_004287975	FrveSPT	NCBI
	Fragaria_vesca	XM_011460622	FrveALC	NCBI
	Illicium_floridanum	VZCI-2013034	IlflSPT	NCBI
	Medicago_truncatula	Medtr5g017040	MetrSPT	NCBI
	Medicago_truncatula	XM_003589120	MetrALC	NCBI
	Medicago_truncatula	XM_003611666	MetrSPT
	Mimulus_guttatus	Mgv.1a010846m.g	MiguALC1	NCBI
	Mimulus_guttatus	Mgv.1a015741m.g	MiguALC2	NCBI
	Oryza_sativa	LOC-Os06g06900	OrsaSPT1	NCBI
	Oryza_sativa	LOC-Os02g56140	OrsaSPT2	NCBI
	Papaver_setigerum	MLPX-2019231	PaseSPT	NCBI
	Papaver_somniferum	RQNK-2019222	PsomSPT	NCBI
	Ricinus_communis	30115.t.000061	RicoSPT	NCBI
	Ricinus_communis	30170.t000264	RicoALC	NCBI
	Sarcandra_glabra	QSHQ-2009866	SaglaSPT	NCBI
	Solanum_lycopersicum	Solyc02g093280.2	SlySPT	NCBI
	Solanum_lycopersicum	Solyc03g0444460	SlyALC	NCBI
	Sorghum_bicolor	Sb10g004500	SbiSPT	NCBI
	Sorghum_bicolor	Sb04g036450	SbiSPT2	NCBI
	Theobroma_cacao	Thecc1EG000649t.1	ThcSPT1	NCBI
	Theobroma_cacao	Thecc1EG033802t.1	ThcALC1	NCBI
	Vitis_vinifera	GSVIVG0102211001	ViviSPT	NCBI
	Vitis_vinifera	GSVIVT01009467001	ViviALC	NCBI
	Zea_mays	GRMZM2G017349	ZemaSPT1	NCBI
	Zea_mays	GRMZM2G030744	ZemaSPT2	NCBI

## Sheet: HEC IND
	Species	Original code	Assigned name in the tree	Database
	Coffea_arabica	TRINITY_DN2902_c0_g2_i1	CoarHEC1	Evo Devo Transcriptomes
	Coffea_arabica	TRINITY_DN31493_c0_g1_i1	CoarHEC2	Evo Devo Transcriptomes
	Coffea_canephora	chr0:182500602..182502861	CocaHEC1	Coffee Genome Hub
	Coffea_arabica_Genoma	Cc06_g01040	CoargeHEC2	Coffee Genome Hub
	Coffea_arabica_Genoma	Cc00_g30020	CoargeHEC3	Coffee Genome Hub
	Borojoa_patinoi	TRINITY_DN27209_c0_g1_i1	BopaHEC1	Evo Devo Transcriptomes
	Morinda_citrifolia	TRINITY_DN4847_c0_g1_i1	MociHEC3	Evo Devo Transcriptomes
	Palicourea_angustifolia	TRINITY_DN21251_c0_g1_i1	PaanHEC1	Evo Devo Transcriptomes
	Palicourea_angustifolia	TRINITY_DN47016_c0_g1_i1	PaanHEC3	Evo Devo Transcriptomes
	Galium_hypocarpium	TRINITY_DN32477_c0_g1_i1	GahyHEC1	Evo Devo Transcriptomes
	Galium_hypocarpium	TRINITY_DN15211_c0_g1_i1	GahyHEC2	Evo Devo Transcriptomes
	Galium_hypocarpium	RINITY_DN62934_c0_g1_i1	GahyHEC3	Evo Devo Transcriptomes
	Cephalantus_occidentalis		CeocHEC3	Evo Devo Transcriptomes
	Amborella_trichopoda	evm_27.model.AmTr_v1.0_scaffold00036.88	AmtrbHLH87	Phytozome
	Amborella_trichopoda	evm_27.model.AmTr_v1.0_scaffold00008.223	AmtrHEC1	Phytozome
	Amborella_trichopoda	evm_27.model.AmTr_v1.0_scaffold00021.98	AmtrHEC2	Phytozome
	Amborella_trichopoda	evm_27.model.AmTr_v1.0_scaffold00071.86	AmtrHEC3	Phytozome
	Aquilegia_coerulea	Aqcoe5G150900.1	AqcoHEC1	Phytozome
	Aquilegia_coerulea	Aqcoe6G096700.1	AqcoHEC2	Phytozome
	Aquilegia_coerulea	Aqcoe5G239900.1	AqcoHEC3	Phytozome
	Arabidopsis_thaliana	AT5G67060.1	AtHEC1	TAIR
	Arabidopsis_thaliana	AT3G50330.1	AtHEC2	TAIR
	Arabidopsis_thaliana	AT4G00120	AtIND	TAIR
	Arabidopsis_thaliana	AT5G09750	AtHEC3	TAIR
	Aristolochia_fimbriata	MN709131	AfimHEC1	NCBI
	Aristolochia_fimbriata	MN709132	AfimHEC3	NCBI
	Brunfelsia_australis	TRINITY_DN63683_c0_g1_i1	BrauHEC1	Evo Devo Transcriptomes
	Brunfelsia_australis	TRINITY_DN39092_c0_g1_i1	BrauHEC3	Evo Devo Transcriptomes
	Capsella_rubella	Carubv10027898m	CaruHEC1	Phytozome
	Capsella_rubella	Carubv10019056m	CaruHEC2	Phytozome
	Capsella_rubella	Carubv10003900m.g	CaruHEC3	Phytozome
	Capsella_rubella	Carubv10003163m	CaruIND	Phytozome
	Cucumis_sativus	Cucsa.366890.1	CusaHEC1	Phytozome
	Cucumis_sativus	Cucsa.352300.1	CusaHEC2	Phytozome
	Cucumis_sativus	Cucsa.101020.1	CusaHEC3	Phytozome
	Fragaria_vesca	mrna23830.1-v1.0-hybrid	FrveHEC1	Phytozome
	Fragaria_vesca	mrna09115.1-v1.0-hybrid	FrveHEC2	Phytozome
	Fragaria_vesca	mrna17881.1-v1.0-hybrid	FrveHEC3	Phytozome
	Medicago_truncatula	Medtr5g017210.1	MetrHEC1	Phytozome
	Medicago_truncatula	Medtr3g101810.1	MetrHEC3	Phytozome
	Medicago_truncatula	Medtr8g093500.1	MetrHEC2	Phytozome
	Mimulus_guttatus	Migut.N02717.1	MiguHEC1	Phytozome
	Mimulus_guttatus	Migut.H00738.1	MiguHEC3	Phytozome
	Oryza_sativa	LOC_Os09g28210.1	OrsaHEC1	Phytozome
	Oryza_sativa	LOC_Os08g36740.1	OrsaHEC2	Phytozome
	Oryza_sativa	LOC_Os08g01700.1	OrsaHEC3	NCBI
	Papaver_setigerum	QCOO-2070335	PaseHEC3	NCBI
	Papaver_somniferum	RQNK-2056984	PsomHEC3	NCBI
	Piper_methysticum	PMERO1JP_Mira--PMEROJP1_c29695	PimeHEC1	Phytometasyn
	Ricinus_communis	30115.m001220	RicoHEC1	Phytozome
	Ricinus_communis	30170.m013861	RicoHEC2	Phytozome
	Ricinus_communis	30136.m001043	RicoHEC3	Phytozome
	Solanum_lycopersicum	Solyc02g090950.1.1	SolyHEC1	Phytozome
	Solanum_lycopersicum	Solyc04g078790.2.1	SolyHEC11	Phytozome
	Solanum_lycopersicum	Solyc03g044460.1.1	SolyHEC2	Phytozome
	Solanum_lycopersicum	Solyc12g088790.1.1	SolyHEC21	Phytozome
	Solanum_lycopersicum	Solyc11g005780.1.1	SolyHEC3	Phytozome
	Theobroma_cacao	Thecc1EG033818t1	ThcaHEC1	Phytozome
	Theobroma_cacao	Thecc1EG000632t1	ThcaHEC2	Phytozome
	Theobroma_cacao	Thecc1EG001435t1	ThcaHEC3	Phytozome
	Vitis_vinifera	GSVIVT01009479001	ViviHEC1	Phytozome
	Vitis_vinifera	GSVIVT01022120001	ViviHEC2	Phytozome
	Vitis_vinifera	GSVIVT01026516001	ViviHEC3	Phytozome
	Zea_mays	GRMZM2G045431_T01	ZmHEC1	Phytozome
	Zea_mays	GRMZM2G414252_T01	ZmHEC12	Phytozome
	Zea_mays	GRMZM2G471635_T01	ZmHEC13	Phytozome
	Zea_mays	GRMZM5G818776	ZmHEC3	Phytozome
	Zea_mays	GRMZM5G802883	ZmHEC32	Phytozome
	Zea_mays	GRMZM2G354618	ZmHEC33	Phytozome
	Zea_mays	GRMZM5G817854	ZmHEC34	Phytozome

## Sheet: RPL
	Species	Original code	Assigned name in the tree	Database
	Condaminea_corymbosa	TRINITY_DN18694_c0_g1_i2	CocoRPL	Evo Devo Transcriptomes
	Morinda_citrifolia	TRINITY_DN18764_c0_g1_i1	MociRPL	Evo Devo Transcriptomes
	Palicourea_angustifolia	TRINITY_DN31327_c0_g1_i5	PaanRPL1	Evo Devo Transcriptomes
	Palicourea_angustifolia	TRINITY_DN31327_c0_g1_i2	PaanRPL2	Evo Devo Transcriptomes
	Galium_hypocarpium	TRINITY_DN45115_c0_g1_i10	GahyRPL	Evo Devo Transcriptomes
	Amborella_trichopoda	vm_27.model.AmTr_v1.0_scaffold00009.52	AmtrRPL	Phytozome
	Aquilegia_coerulea	Aqcoe2G233200.1	AqcoRPL	NCBI
	Arabidopsis_thaliana	At5g0230	ATRPL	TAIR
	Ascarina_rubricaulis	WZFE-2018769	AsruRPL	NCBI
	Brunfelsia_australis	DN33435 i3	BrauRPL2	Evo Devo Transcriptomes
	Brunfelsia_australis	DN28660 i2	BrauRPL1	Evo Devo Transcriptomes
	Capsella_rubella	Carubv10000448m	CaruRPL	NCBI
	Cucumis_sativus	Cucsa.175830.1	CusaRPL	NCBI
	Fragaria_vesca	mrna18718.1-v1.0-hybrid	FraveRPL	Phytozome
	Medicago_truncatula	Medtr7g065050.1	MetrRPL	Phytozome
	Michelia_maudiae	XQWC-2021315	MimaRPL	NCBI
	Mimulus_guttatus	Mgu.1a002791m.g	MiguRPL	NCBI
	Myristica_fragrans	OBPL-2006262	MyfraRPL	NCBI
	Oryza_sativa	LOC-Os01g62920	OrsaRPL1	Phytozome
	Oryza_sativa	LOC-Os05g38120	OrsaRPL2	Phytozome
	Papaver_bracteatum	PBRST1PF_assembled--PBRST1PF_rep_c4770	PabrRPL1	Phytometasyn
	Papaver_bracteatum	PBRST1PF_assembled--PBRST1PF_rep_c20574	PabrRPL2	Phytometasyn
	Papaver_somniferum	XM_026593186	PsomRPL	NCBI
	Populus_trichocarpa	Potri.008G061000.1	PotrRPL1	Phytozome
	Populus_trichocarpa	Potri.010G197300	PotrRPL2	Phytozome
	Ricinus_communis	29973.m000390	RicoRPL	Phytozome
	Solanum_lycopersicum	Solyc09g011380.2	SlyRPL2	Phytozome
	Solanum_lycopersicum	Solyc10g086640.1	SlyRPL1	Phytozome
	Theobroma_cacao	Thecc1EG021834	ThcaRPL1	Phytozome
	Theobroma_cacao	Thecc1EG021834t2	ThcaRPL2	Phytozome
	Vitis_vinifera	GSVIVG01034073001	ViviRPL	Phytozome
	Zea_mays	GRMZM2G154641-T01	ZemaRPL3	Phytozome
	Zea_mays	GRMZM2G074645-T01	ZemaRPL1	Phytozome
	Zea_mays	GRMZM2G125976-T01	ZemaRPL2	Phytozome
